# Supplementary material for: A Systematic Review of Cost-Effectiveness Studies on Pancreatic Cancer Screening
Source: Curr Oncol. 2025 Apr 11;32(4):225. doi: 10.3390/curroncol32040225 (PMC12025814; doi:10.3390/curroncol32040225)
Supplement: Supplementary file 1 [file curroncol-32-00225-s001.zip]

Archive with 3 entries (3 files):
- Copy of Copy of ESM_2_CHEERS checklist_update_1.xlsx
- ESM_1_Search strategy + Screening test performance_1.pdf
- PRISMA_2020_checklist_page number_1.pdf
