# Supplementary material for: A Systematic Review of Cost-Effectiveness Studies on Pancreatic Cancer Screening
Source: Curr Oncol. 2025 Apr 11;32(4):225. doi: 10.3390/curroncol32040225 (PMC12025814; doi:10.3390/curroncol32040225)
Supplement: Supplementary file 1 [file curroncol-32-00225-s001.zip › Copy of Copy of ESM_2_CHEERS checklist_update_1.xlsx]

## Sheet: Table S2 CHEERS checklist
Table S2 CHEERS checklist
References	Title	Abstract	Background and objectives	Health economic analysis plan	Study population	Setting and location	Comparators	Study perspective	Time Horizon	Discount rate	Selection of outcomes	Measurement of outcomes	Valuation of outcomes	Measurement and valuation of preference based outcomes	Currency, price, date, conversion	Rationale and description of model	Analytics and assumptions	Characterising heterogeneity	Characterising distributional effects	Charactersing uncertainty	Approach to engagement with patients and others affected by the study	Study parameters	Summary of main results	Effect of uncertainty	Effect of engagement with patients and others affected by the study	Study findings, limitations, generalisability and current knowledge	Source of funding	Conflict of interest
Wang et al., 2022	Met	Met	Met	Not Reported	Met	Met	Met	Met	Met	Met	Met	Met	Not Reported	Met	Met	Met	Met	Met	Met	Met	Not Reported	Met	Met	Met	Not Reported	Met	Met	Met
Schwartz et al., 2022	Met	Met	Met	Not Reported	Met	Met	Met	Met	Met	Met	Met	Met	Not Reported	Met	Met	Met	Met	Not Reported	Not Reported	Met	Not Reported	Met	Met	Met	Not Reported	Met	Met	Met
Rulyak et al., 2003	Met	Met	Met	Not Reported	Met	Met	Met	Met	Met	Met	Met	Met	Not Reported	Met	Met	Met	Met	Not Reported	Not Reported	Met	Not Reported	Met	Met	Met	Not Reported	Met	Met	Met
Peters et al., 2024	Met	Met	Met	Not Reported	Met	Met	Met	Met	Met	Met	Met	Met	Not Reported	Met	Met	Met	Met	Met		Met	Not Reported	Met	Met	Met	Not Reported	Met	Met	Met
Kumar et al., 2021	Met	Met	Met	Not Reported	Met	Met	Met	Met	Met	Met	Met	Met	Not Reported	Met	Met	Met	Met	Not Reported	Not Reported	Met	Not Reported	Met	Met	Met	Not Reported	Met	Met	Met
Kowada 2022	Met	Met	Met	Not Reported	Met	Met	Met	Met	Met	Met	Met	Met	Not Reported	Met	Met	Met	Met	Not Reported	Met	Met	Not Reported	Met	Met	Met	Not Reported	Met	Not Reported	Met
Kowada 2020	Met	Met	Met	Not Reported	Met	Met	Met	Met	Met	Met	Met	Met	Not Reported	Met	Met	Met	Met	Not Reported	Not Reported	Met	Not Reported	Met	Met	Met	Not Reported	Met	Not Reported	Met
Joergensen et al., 2016	Met	Met	Met	Not Reported	Met	Met	Met	Met	Met	Met	Met	Met	Not Reported	Met	Met	Met	Met	Not Reported	Not Reported	Not Reported	Not Reported	Met	Met	Not Reported	Not Reported	Met	Met	Met
Draus et al., 2023	Met	Met	Met	Not Reported	Met	Met	Met	Met	Not Reported	Met	Met	Met	Not Reported	Met	Met	Not Reported	Met	Not Reported	Met	Not Reported	Not Reported	Met	Met	Not Reported	Not Reported	Met	Met	Met
Corral et al., 2019	Met	Met	Met	Not Reported	Met	Met	Met	Met	Met	Met	Met	Met	Not Reported	Met	Met	Met	Met	Not Reported	Met	Met	Not Reported	Met	Met	Met	Not Reported	Met	Not Reported	Met
